# Supplementary material for: Integrated Patterns of Subjective Job Insecurity: A Multigroup Person-Centered Study
Source: Int J Environ Res Public Health. 2022 Oct 15;19(20):13306. doi: 10.3390/ijerph192013306 (PMC9602992; doi:10.3390/ijerph192013306)
Supplement: Supplementary file 1 [file ijerph-19-13306-s001.zip]

Archive with 1 entries (1 files):
- ijerph-1913400-supplementary.pdf
